# Supplementary material for: Linkage analysis, GWAS, transcriptome analysis to identify candidate genes for rice seedlings in response to high temperature stress
Source: BMC Plant Biol. 2021 Feb 9;21:85. doi: 10.1186/s12870-021-02857-2 (PMC7874481; doi:10.1186/s12870-021-02857-2)
Supplement: Supplementary file 1 — Additional file 1: Table S1. Traits statics during the seedling stage of RIL, together with their parents and natural population. Table S2. 255 varieties included in the natural indica population [23]. Table S3. Candidate QTLs identified by GWAS. Table S4. Annotation information of candidate genes identified in GWAS and linkage analysis. Table S5. KEGG pathway analysis of DEGs. Table S6. Transcriptome sequencing data and mapping results. Table S7. The primer sequence of qRT-PCR. [file 12870_2021_2857_MOESM1_ESM.xlsx]

## Sheet: Table S1
Table S1. Traits statics during the seedling stage of RIL, together with their parents and natural population
Trait	Parents		Recombinant inbred lines							Natural population
	93-11	PA64s	Minimum	Maximum	Mean	Variance	Heritability	Skewness	Kurtosis	Minimum	Maximum	Mean	Variance	Heritability	Skewness	Kurtosis
CFW	0.63	0.43	0.29	0.75	0.45	0.00667	0.52	1.03	1.95	0.05	0.17	0.09	0.000389	0.66	0.9	1.5
FW	0.53	0.37	0.28	0.68	0.42	0.00554		0.89	1.16	0.05	0.14	0.08	0.000204		0.83	1.82
CDW	0.12	0.08	0.07	0.13	0.09	0.000188	0.62	0.8	0.69	0.01	0.04	0.02	1.96e-05	0.37	0.74	0.78
DW	0.11	0.08	0.06	0.13	0.09	0.00017		0.56	0.48	0.01	0.04	0.02	1.2e-05		1.36	4.78
SL	11.25	9.35	7.3	15.9	10.54	2.26	0.64	0.54	0.78	7.8	27.9	13.9	9.01	0.77	1.03	2.26
CSL	16.1	13.75	8.1	18	14.09	3.34		0.19	0.33	8.4	28.9	16.37	16.8		0.42	-0.17
SR	0.88	0.78	0.41	1	0.91	0.0102	/	-1.95	5.06	0.18	1	0.92	0.0217	/	-2.69	7.76
CSL, CFW, CDW indicate shoot length, fresh weight, and dry weight of the seedlings in control groups. SL, FW, DW indicate shoot length, fresh weight, and dry weight of the seedling in treat groups. SR indicates survival rate.

## Sheet: Table S2
Table S2 255 varieties included in the natural indica population[23].
Cultivar ID	Cultivar name
B006	Yikong
B007	Tianhandao
B009	Vietnam_Zaodao
B010	Malaihong_
B012	2037(Rajahamsal)
B013	Sri_Lanka_1_
B019	Buleida_A-75
B021	Seln_244A6-20
B024	Xianluosichi
B026	Padi_Ladang_Ase_Polo_Komek
B027	C_894-21
B028	IR_10179-23-1-3
B029	Dumai
B030	Jaibattey
B031	Ngatsin
B032	Rohini
B033	BW_293-2
B040	K_24
B048	CISOKAN
B051	GZ_1368-5-4
B059	Nanjing_11
B060	Aijiaonante
B061	Guangluai_4
B062	Nantehao_
B063	Guizhao_2
B064	Xiangzaoxian_7
B065	Huangsiguizhan
B072	Qiuqianbai_
B073	Jinxibai2_
B074	Taishannuo
B075	Jinbaoyin_
B076	Minbeiwanxian
B079	Esiniu_
B081	Heidu_4
B083	Dongtingwanxian
B085	Xugunuo
B087	Zhongnong_4_
B090	Zimi
B092	Gongju_73
B093	Qitougu
B094	Zinuo
B095	Mowangguneiza
B097	Jiienuo
B104	Jiabala
B105	Baoxuan_21
B107	Dawannuo
B108	Xianggu
B112	Liusha_1
B113	Chenwan_3_
B114	Chengduai_3_
B115	Aimakang
B116	Shufeng_101
B118	Ergangai
B119	Guangluai_15-1
B120	Hongwan_1_
B121	Luke_3_
B123	Zaoshuxiangheimi
B126	Zaoxian_240
B127	Dangyu_5_
B128	Sibeitizhao_6
B129	Hongainuo
B130	Wanlixian
B131	Aizizhan
B132	Xiaobaimi
B133	Yanshuichi
B135	Honggenghangu3_
B137	80B
B138	Gu_154
B139	IR_661-1
B140	Pei_C122
B145	Teqingxuanhui
B147	Baikehanhe
B150	L_301B
B151	Jinnante_43B
B153	Qingsiai_16B
B155	Baoxie-7B
B156	G_Zhenshan_97B
B159	Taizhongzailai_1/taizhong65
B163	Liushizao_
B165	Haohuangla
B176	BRC_25-146-2-1
B180	P1790-5-1M-4-5M-1B-3M-B
B181	71011
B184	CHANH_148
B185	SLK_2-18-2
B187	RP_1570-44-1
B193	C.MEDIO_7
B194	ECIA_179-S13
B195	PMS_10B
B197	Taizhongxianxuan_2
B198	Jiefangxian_
B200	Jinyou_1
B201	Chengnongshuijing_
B202	Baoxie_123B
B203	Biwusheng_
B207	Aihechi
B208	Lucaihao_
B213	Liuyenian_
B216	Hanmadao4_
B217	Honggu
B222	Beizinuo_
B224	Younian
B227	Menjiagao_1
B229	Menjiading_2
B232	Xiangaizao_10hao
B233	Xiangwanxian_1__
B234	Aituogu_151
B238	Momi
B239	Zhendao_232
B242	Gui_630
B244	Xiangdao_
B246	Laozaogu
B248	Zhuzhen_B
B249	Chaoyangyihao_B
B253	Jiangnongzao_1_B
B255	Dianrui_409B
B259	Leihuozhan_
B260	Mamagu_
B261	Meihuanuo
B264	Sanbaili
B268	Nangaogu
CX114	Guang_Lu_Ai_4
CX115	Yun_hui_72
CX120	TKM6
CX128	Gajale
CX130	CHIPDA
CX131	ZALE
CX160	W1263
CX2	BR11
CX206	IR2061-522-6-9
CX207	Gaozi
CX218	Type3
CX231	IR52561-UBN-1-1-2
CX233	IR58821-23-1-3-1
CX235	NSIC_RC9_(APO)
CX247	IRAT144
CX3	BR24
CX304	Luyin_46
CX340	Hua_564
CX366	Ganwanxian_37_(926)
CX386	NPT-114
CX5	108S
CX54	Linyitangdao
CX55	Pengshantieganzhan_
CX61	Bhavani
CX64	IRAT_352
CX70	MR77(Seberang_)
CX88	Huanyangnian
IRIS_313-10026	KITRANA_1007
IRIS_313-10103	DALSUNG_41
IRIS_313-10151	RD15
IRIS_313-10211	BAI_HE
IRIS_313-10257	ALTAMIRA_9
IRIS_313-10298	3210
IRIS_313-10353	HP_3319-2WX-6-4-1-B
IRIS_313-10403	IRGA_659-1-2-2-2
IRIS_313-10404	K_479-2-3
IRIS_313-10412	RR_272-17-829
IRIS_313-10450	CHAN_KU
IRIS_313-10504	HSIEH-DAU
IRIS_313-10527	ADT12
IRIS_313-10554	BONG_SEN
IRIS_313-10662	KAHATAWEE
IRIS_313-10671	ARC_10581
IRIS_313-10675	ARC_10905
IRIS_313-10681	Khan_thai_do
IRIS_313-10716	MURUNGA
IRIS_313-10721	HALSUDU_HEENATI
IRIS_313-10856	ARC_10537
IRIS_313-10885	ARC_12559
IRIS_313-10887	ARC_12690
IRIS_313-10904	KREM_KRAHAM
IRIS_313-10928	KHAO'_SIM
IRIS_313-10966	HURANG_ARISO_LUTA
IRIS_313-10968	IH_PEN_SHIM_MING
IRIS_313-10990	BALIBUD
IRIS_313-11071	Chao_hai
IRIS_313-11143	TANBAUNG
IRIS_313-11152	AC74
IRIS_313-11220	CHITRAJ_14-134
IRIS_313-11260	ARC_13591
IRIS_313-11275	ARC_14975
IRIS_313-11303	ARC_15097
IRIS_313-11304	ARC_15163
IRIS_313-11354	CAC75
IRIS_313-11359	DAHARNAGRA
IRIS_313-11386	KHAO_DAWK_MALI_TIA
IRIS_313-11406	A_28-6
IRIS_313-11409	CUTTACK_29
IRIS_313-11420	PISINI
IRIS_313-11422	13946(GUANG-QIU_15)
IRIS_313-11431	C_166-135
IRIS_313-11447	TUNAGANNAPNANG
IRIS_313-11452	LOCAL_BHAT
IRIS_313-11462	SALSI
IRIS_313-11484	EJALI
IRIS_313-11492	SIRHANTI
IRIS_313-11557	GORIA
IRIS_313-11571	BAI_MANG_AI_ZHONG
IRIS_313-11576	JIANG_HUI_DAO
IRIS_313-11624	ANADI_WHITE
IRIS_313-11645	NCS766
IRIS_313-11648	NCS830
IRIS_313-11678	E-PLUAK
IRIS_313-11717	JATI_MANI
IRIS_313-11744	AI_JIAO_AO_FAN_ZI
IRIS_313-11809	MHARAKA
IRIS_313-11858	DA_TIE_ZHAN
IRIS_313-11868	LIU_LI_YOU
IRIS_313-11877	AN_NAN_ZAO
IRIS_313-11881	LIU_TIAO_XIAN
IRIS_313-11909	HONG_MI_JIU_GONG_JI
IRIS_313-11910	YU_HE_HONG
IRIS_313-12053	FACAGRO_406
IRIS_313-12067	NONE
IRIS_313-12130	Khao_pa
IRIS_313-12147	Arng'-kar_Phar-ong
IRIS_313-12261	Ea_tom
IRIS_313-12273	AIJIAONANTE
IRIS_313-12319	PSBRC18
IRIS_313-15897	SANHUANGZHAN_NO_2
IRIS_313-7641	B_6144-MR-6-0-0
IRIS_313-7650	BOTOHAVANA_139
IRIS_313-7654	BOUAKE_189
IRIS_313-7681	H15-23-DA
IRIS_313-7696	IR_55411-50
IRIS_313-7720	LAITRA
IRIS_313-7736	NONA_BOKRA
IRIS_313-7778	SOMCAU_70_A
IRIS_313-7793	TSIPALA_B160
IRIS_313-8063	104_UPLA
IRIS_313-8143	SLAVA
IRIS_313-8167	DELTA
IRIS_313-8216	ROXANI
IRIS_313-8232	IR_62266-42-6-2
IRIS_313-8265	CO_39
IRIS_313-8341	BAT_DO
IRIS_313-8453	ARC_18597
IRIS_313-8559	KEERIPALA_CHILL_PADDY
IRIS_313-8585	ARC_11901
IRIS_313-8645	PAI_YI_PING
IRIS_313-8647	PERUNEL
IRIS_313-8660	KOTTEYARAN
IRIS_313-8844	ARC_14060
IRIS_313-8903	BPI_76_NON-SENSITIVE(GREEN)
IRIS_313-8986	ARC_10754
IRIS_313-8988	BANIKAT
IRIS_313-9243	MACAN_BINUNDOK
IRIS_313-9348	BK26
IRIS_313-9388	VARY_MALADY_MENA
IRIS_313-9551	BENGALY_MORIMO
IRIS_313-9555	CHUA-DAU
IRIS_313-9706	TAIPEI_WOO-CO
IRIS_313-9822	CRILLO_LA_FRIA
IRIS_313-9970	RACE_PERUMAL

## Sheet: Table S3
Table S3 Candidate QTLs identified by GWAS.
Traits	QTLs	Chromosome	Peak SNP	P-value
CDW	qCDW_ind1	1	15695725	6.66e-07
	qCDW_ind5	5	6378944	2.3e-07
CFW	qCFW_ind6	6	4678729	3.65e-07
	qCFW_ind9	9	20789266	2.14e-07
	qCFW_ind10	10	2803244	8.33e-10
	qCFW_ind11	11	6077844	3.83e-07
CSL	qCSL_ind2	2	18612268	2.11e-06
	qCSL_ind5-1	5	403333	1.21e-06
	qCSL_ind5-2	5	2578370	6.01e-07
	qCSL_ind10	10	400257	2.5e-07
DW	qDW_ind1	1	30643464	1.02e-07
	qDW_ind2-1	2	7355144	9.42e-07
	qDW_ind2-2	2	24214962	3.96e-08
	qDW_ind4-1	4	9055746	9.39e-07
	qDW_ind4-2	4	21035439	4.65e-07
	qDW_ind5-1	5	11499534	1.48e-07
	qDW_ind5-2	5	13221663	9.11e-08
	qDW_ind5-3	5	24370635	2.48e-07
	qDW_ind7	7	17922137	1.68e-08
	qDW_ind8	8	3190430	5.58e-08
	qDW_ind9	9	96431	6.19e-07
	qDW_ind10	10	475876	3e-08
FW	qFW_ind1-1	1	16851744	9.12e-08
	qFW_ind1-2	1	24043619	6.51e-07
	qFW_ind2-1	2	942193	3.57e-07
	qFW_ind2-2	2	7740802	1.5e-08
	qFW_ind5-1	5	4809270	7.41e-07
	qFW_ind6-1	6	5692071	2.79e-07
	qFW_ind6-2	6	24763407	6.04e-07
	qFW_ind8-1	8	3190537	4.57e-08
	qFW_ind10-1	10	2628436	2.12e-07
SL	qSL-ind1	1	33159557	4.72e-07
	qSL-ind7	7	11408739	6.3e-07
	qSL-ind8-1	8	17106337	4.82e-08
	qSL-ind8-2	8	25945911	8.8e-07
	qSL-ind10	10	503514	1.93e-07
	qSL-ind11-1	11	7271380	5.25e-08
	qSL-ind11-2	11	23654774	8.13e-07
	qSL-ind12	12	13518162	3.11e-07
SR	qSR_ind1-1	1	4578608	3.38e-08
	qSR_ind1-2	1	10087572	4.32e-08
	qSR_ind1-3	1	11948923	1.07e-07
	qSR_ind1-4	1	13042387	8.68e-08
	qSR_ind1-5	1	13624893	1.63e-07
	qSR_ind1-6	1	16073967	1.09e-07
	qSR_ind1-7	1	33427195	4.08e-08
	qSR_ind1-8	1	42815810	1.87e-07
	qSR_ind2-1	2	6483259	3.98e-08
	qSR_ind2-2	2	17903021	7.25e-07
	qSR_ind2-3	2	24662672	1.32e-08
	qSR_ind3-1	3	300929	7.32e-08
	qSR_ind3-2	3	3521746	4.58e-07
	qSR_ind3-3	3	4746385	1.79e-07
	qSR_ind3-4	3	13376526	1.84e-09
	qSR_ind3-5	3	14164909	7.67e-08
	qSR_ind3-6	3	21467558	1.85e-07
	qSR_ind3-7	3	23196721	3.64e-07
	qSR_ind3-8	3	30362842	1.43e-07
	qSR_ind3-9	3	33481705	9.35e-08
	qSR_ind4-1	4	732698	1.85e-07
	qSR_ind4-2	4	1396038	1.74e-07
	qSR_ind4-3	4	4422893	1.68e-07
	qSR_ind4-4	4	4666903	2.16e-08
	qSR_ind4-5	4	7134602	7.62e-08
	qSR_ind4-6	4	11833339	6.22e-08
	qSR_ind4-7	4	12634503	6.85e-08
	qSR_ind4-8	4	16315342	8e-09
	qSR_ind4-9	4	18765786	1.67e-08
	qSR_ind4-10	4	21029822	5.33e-07
	qSR_ind4-11	4	23343879	1.33e-07
	qSR_ind4-12	4	28705929	5.4e-08
	qSR_ind5-1	5	5121670	6.19e-07
	qSR_ind5-2	5	8961002	1e-07
	qSR_ind5-3	5	9275531	1.6e-07
	qSR_ind5-4	5	9952329	9.85e-09
	qSR_ind5-5	5	10209130	2.24e-07
	qSR_ind5-6	5	11913110	2.42e-07
	qSR_ind5-7	5	12494751	6.47e-07
	qSR_ind5-8	5	13131662	4.25e-08
	qSR_ind5-9	5	15936997	2.25e-08
	qSR_ind5-10	5	19749618	2.32e-07
	qSR_ind5-11	5	22802644	9.5e-08
	qSR_ind6-1	6	2468598	3.12e-08
	qSR_ind6-2	6	14109103	1.34e-10
	qSR_ind6-3	6	16845854	5.38e-08
	qSR_ind6-4	6	17469133	2.59e-08
	qSR_ind6-5	6	18513585	1.66e-09
	qSR_ind7-1	7	3660372	1.95e-07
	qSR_ind7-2	7	14451289	5.75e-08
	qSR_ind7-3	7	17387084	7.11e-10
	qSR_ind7-4	7	18007927	1.97e-07
	qSR_ind8-1	8	2397636	2.27e-08
	qSR_ind8-2	8	3071479	8.71e-08
	qSR_ind8-3	8	4063203	4.25e-07
	qSR_ind8-4	8	4259130	2.31e-08
	qSR_ind8-5	8	9473199	1.02e-08
	qSR_ind8-6	8	16039302	7.84e-07
	qSR_ind8-7	8	16678638	3.13e-07
	qSR_ind8-8	8	22515168	3.15e-08
	qSR_ind9-1	9	1746880	6.04e-08
	qSR_ind9-2	9	15261914	2.36e-07
	qSR_ind9-3	9	21645459	4.88e-07
	qSR_ind9-4	9	22745472	1.79e-09
	qSR_ind10-1	10	3989989	4.8e-07
	qSR_ind10-2	10	6939742	4.86e-08
	qSR_ind10-3	10	7875075	4.23e-08
	qSR_ind11-1	11	936305	1.17e-07
	qSR_ind11-2	11	11009454	6.9e-08
	qSR_ind11-3	11	18865118	2.21e-07
	qSR_ind11-4	11	21818005	4.53e-07
	qSR_ind12-1	12	119359	5.87e-08
	qSR_ind12-2	12	565346	8.69e-08
	qSR_ind12-3	12	7817107	6.47e-10
	qSR_ind12-4	12	11011200	3.89e-07
	qSR_ind12-5	12	11629746	2.04e-07
	qSR_ind12-6	12	16671789	1.69e-07
	qSR_ind12-7	12	26525394	4.45e-10
CSL, CFW, CDW indicate shoot length, fresh weight, and dry weight of the seedlings in control groups. SL, FW, DW indicate shoot length, fresh weight, and dry weight of the seedling in treat groups. SR indicates survival rate.

## Sheet: Table S4
Table S4 Annotation information of candidate genes identified in GWAS and linkage analysis.
Chromosome	Candidate gene	Start	End	Comment information
6	LOC_Os06g10770	5621926	5625701	peptidase putative expressed
6	LOC_Os06g10780	5629416	5631997	AP2 domain containing protein expressed
6	LOC_Os06g10790	5633354	5635721	lectin-like receptor kinase putative expressed
6	LOC_Os06g10800	5636936	5637931	zinc finger family protein putative expressed
6	LOC_Os06g10810	5638272	5641660	phosphate carrier protein mitochondrial precursor putative expressed
6	LOC_Os06g10820	5642245	5642880	helix-loop-helix DNA-binding domain containing protein expressed
6	LOC_Os06g10830	5648264	5650906	retrotransposon protein putative unclassified expressed
6	LOC_Os06g10840	5653538	5653942	expressed protein
6	LOC_Os06g10850	5657850	5661265	lipase putative expressed
6	LOC_Os06g10860	5663968	5665309	glucosyltransferase putative expressed
6	LOC_Os06g10870	5665965	5667013	retrotransposon protein putative unclassified expressed
6	LOC_Os06g10880	5677080	5682126	bZIP transcription factor putative expressed
6	LOC_Os06g10890	5688535	5690095	sterol carrier protein-2 putative expressed
7	LOC_Os07g30280	17902640	17904772	csAtPR5 putative expressed
7	LOC_Os07g30300	17907341	17912298	small G protein family protein putative expressed
7	LOC_Os07g30310	17914477	17924844	retrotransposon protein putative Ty3-gypsy subclass expressed
7	LOC_Os07g30320	17934883	17940840	retrotransposon protein putative Ty3-gypsy subclass expressed
7	LOC_Os07g30330	17945639	17947265	cytokinin-O-glucosyltransferase 2 putative expressed
7	LOC_Os07g30340	17956245	17956571	retrotransposon protein putative unclassified

## Sheet: Table S5
Table S5 KEGG pathway analysis of DEGs
Term	Database	ID	Input number	Background number	P-Value	Corrected P-Value
Metabolic pathways	KEGG PATHWAY	osa01100	112	2290	1.41e-10	3.04e-08
Pyruvate metabolism	KEGG PATHWAY	osa00620	14	86	2.1e-07	9.68e-06
Starch and sucrose metabolism	KEGG PATHWAY	osa00500	18	161	6.78e-07	2.91e-05
Biosynthesis of unsaturated fatty acids	KEGG PATHWAY	osa01040	7	28	2.22e-05	0.000485
Carbon metabolism	KEGG PATHWAY	osa01200	20	271	5.34e-05	0.000908
Fatty acid metabolism	KEGG PATHWAY	osa01212	10	75	5.36e-05	0.000908
Biosynthesis of secondary metabolites	KEGG PATHWAY	osa01110	54	1177	5.78e-05	0.000908
Carbon fixation in photosynthetic organisms	KEGG PATHWAY	osa00710	10	77	6.55e-05	0.000917
Phenylpropanoid biosynthesis	KEGG PATHWAY	osa00940	17	233	0.000215	0.00195
Plant hormone signal transduction	KEGG PATHWAY	osa04075	17	240	0.000297	0.00265
Cysteine and methionine metabolism	KEGG PATHWAY	osa00270	11	119	0.00045	0.0036
Amino sugar and nucleotide sugar metabolism	KEGG PATHWAY	osa00520	13	161	0.000476	0.0036
Limonene and pinene degradation	KEGG PATHWAY	osa00903	3	8	0.00223	0.0115
MAPK signaling pathway - plant	KEGG PATHWAY	osa04016	11	151	0.0027	0.0136
Huntington disease	PANTHER	P00029	5	36	0.00348	0.0174
Valine, leucine and isoleucine degradation	KEGG PATHWAY	osa00280	5	45	0.00819	0.0377
Glycine, serine and threonine metabolism	KEGG PATHWAY	osa00260	6	68	0.0107	0.0482

## Sheet: Table S6
Table S6 Transcriptome sequencing data and mapping results.
	Clean reads	Filtered/clean reads	Mapped reads	Overall read mapping rate (%)	Aligned pairs	All alignment rate (%)
HR2-1	46540624	45234866	38912004	86.02	17778878	78.61
HR2-2	45296144	44160496	38017465	86.09	17395376	78.78
HR1-1	22666990	22280512	19344922	86.82	8944097	80.29
HR1-2	44856278	43878874	37670997	85.85	17218770	78.48
HS1-1	46088888	44708544	38478088	86.06	17456348	78.09
HS1-2	47640522	46166526	39702739	86	18005601	78
HS2-1	44036234	43103270	37456063	86.9	17166215	79.65
HS2-2	53328902	51963644	44849253	86.31	20525880	79
HR1 and HR2 represent two varieties with higher survival rate after heat treatment. HS1 and HS2 represent two heat-sensitive varieties, and the survival rate after heat treatment is low. “-1” and “-2” indicates repetition of experiment.

## Sheet: Table S7
Table S7 The primer sequence of qRT-PCR.
Primer name	Primers sequence（5'-3')
WH-C1	Forward	TGAGGAGGAAGAGCTCGTGA
	Reverse	CGACGACCTCGATCAGCTAC
WH-C2	Forward	TGAATCCTTGCAGCTTGGCT
	Reverse	ATTTGCGGGGAAAAGGGACA
WH-E1	Forward	GACATGAACCTCGGATGGCA
	Reverse	ACTCGATCGATCAGCGTGTC
WH-E2	Forward	GAGTACCGCGAGCTCAAGAA
	Reverse	TGCCATCCGAGGTTCATGTC
WH-H1	Forward	GGGAACATCCCCAACACGAT
	Reverse	GATCCTCTCACGCAGGTAGC
WH-H2	Forward	GCTCACACATACAAGCGCAG
	Reverse	CGCACTCCTTCGTCTACCTC
WH-J1	Forward	ATGCTTCCCTAACGCGGAAA
	Reverse	GGCAATGGACCACCTAGGAC
WH-J2	Forward	GGGCTCACTGCACGAGTAAT
	Reverse	TTCCGCGTTAGGGAAGCATT
WH-K1	Forward	CTGCCCACCAAGGCGTAATA
	Reverse	CACGGGAAACCCAACCCTAA
WH-K2	Forward	GCATGCCATCGTCCTACTGT
	Reverse	ACTCGTTAGCACGGGAAACC
WH-L1	Forward	GCTGGGCTGGTCTATGAGTC
	Reverse	TCTAGCAGAGGCTCATGGGT
WH-L2	Forward	ATCGCTGGTGGCAACTTCTC
	Reverse	GAGGCTCATGGGTCCTCTTG
WH-N1	Forward	GGGAGGCGATAAGAAGGACG
	Reverse	CATGGTGTTTGGGCTTGGTG
WH-N2	Forward	AGCCCAAACACCATGGGAAG
	Reverse	TGAGAGAGCGTCATGGGTGA
WH-P1	Forward	CCGTATACGACTGGGTGGTG
	Reverse	AGATCACGCCTTCACCTGTC
WH-P2	Forward	CACCGTATACGACTGGGTGG
	Reverse	GCAGAGCTTAGCTGCTCGAT
WH-R1	Forward	TCCTTCTCGTCTCCCACGAT
	Reverse	AGCCTGAACCATACCCCTCT
WH-R2	Forward	GGCTGCGAAGTTCCCAATTC
	Reverse	GCTACATCGTGGGAGACGAG
WH-S1	Forward	AGAACTGGCAGCGAAGACAA
	Reverse	TGAGGTATCGTCCAGCTCCA
WH-S2	Forward	GCAACACAGGCATTGGACTG
	Reverse	TGTCTTCGCTGCCAGTTCTT
